# Supplementary material for: Temporal Trends of Hyponatremia in Patients with Respiratory and Intrathoracic Cancers Treated with Chemotherapy and Immune Checkpoint Inhibitors
Source: Cancers (Basel). 2025 Apr 26;17(9):1459. doi: 10.3390/cancers17091459 (PMC12071158; doi:10.3390/cancers17091459)
Supplement: Supplementary file 1 [file cancers-17-01459-s001.zip]

Archive with 1 entries (1 files):
- cancers-3568797-supplementary.pdf
